# Supplementary material for: Hybridization alters red deer gut microbiome and metabolites
Source: Front Microbiol. 2024 May 3;15:1387957. doi: 10.3389/fmicb.2024.1387957 (PMC11112572; doi:10.3389/fmicb.2024.1387957)
Supplement: Supplementary file 1 [file Table_1.XLSX]

## Sheet: Sheet2
Table S1. Sample metadata.
Sample ID	Group (npaternal = 30; nmaternal = 30; nhybrid =26)	Breed	Gender	Age (year)	Detection Technology (16S rRNA gene, ★; Metagenome, ▲; Metabolome, ◉; )
T32	Paternal	Cervus elaphus	Female	9	★
T23	Paternal	Cervus elaphus	Female	9	★; ▲; ◉;
T22	Paternal	Cervus elaphus	Female	9	★; ▲;
T21-1	Paternal	Cervus elaphus	Male	9	★; ▲;
T21	Paternal	Cervus elaphus	Male	9	★; ▲; ◉;
T10	Paternal	Cervus elaphus	Male	9	★; ▲; ◉;
T01	Paternal	Cervus elaphus	Male	9	★; ▲; ◉;
DS9	Paternal	Cervus elaphus	Male	9	★
DS8	Paternal	Cervus elaphus	Male	9	★
DS7	Paternal	Cervus elaphus	Male	9	★
DS6	Paternal	Cervus elaphus	Female	9	★
DS5	Paternal	Cervus elaphus	Female	9	★
DS4	Paternal	Cervus elaphus	Female	9	★
DS3	Paternal	Cervus elaphus	Female	9	★
DS2	Paternal	Cervus elaphus	Female	9	★
DS14	Paternal	Cervus elaphus	Female	9	★
DS12	Paternal	Cervus elaphus	Male	9	★; ▲; ◉;
D9	Paternal	Cervus elaphus	Male	9	★; ▲;
D494	Paternal	Cervus elaphus	Male	9	★; ▲;
D395	Paternal	Cervus elaphus	Female	9	★; ▲; ◉;
D199	Paternal	Cervus elaphus	Male	9	★; ▲;
D13-12	Paternal	Cervus elaphus	Male	9	★; ▲;
D08-33	Paternal	Cervus elaphus	Male	9	★; ▲;
0958	Paternal	Cervus elaphus	Male	9	★; ▲;
737	Paternal	Cervus elaphus	Male	9	★; ▲; ◉;
360	Paternal	Cervus elaphus	Female	9	★; ▲; ◉;
239	Paternal	Cervus elaphus	Female	9	★; ▲; ◉;
233	Paternal	Cervus elaphus	Female	9	★; ▲;
A-016	Paternal	Cervus elaphus	Female	9	★; ▲;
008	Paternal	Cervus elaphus	Female	9	★; ▲; ◉;
TH9	Maternal	Cervus elaphus	Female	9	★; ▲;
TH7	Maternal	Cervus elaphus	Male	9	★; ▲;
TH4	Maternal	Cervus elaphus	Female	9	★; ▲; ◉;
TH6	Maternal	Cervus elaphus	Male	9	★
TH5	Maternal	Cervus elaphus	Male	9	★
TH12	Maternal	Cervus elaphus	Male	9	★; ▲;
TH3	Maternal	Cervus elaphus	Female	9	★
TH2	Maternal	Cervus elaphus	Male	9	★
TH11	Maternal	Cervus elaphus	Male	9	★; ▲;
TH1	Maternal	Cervus elaphus	Female	9	★; ▲;
TH10	Maternal	Cervus elaphus	Female	9	★
H35	Maternal	Cervus elaphus	Male	9	★; ▲;
H36	Maternal	Cervus elaphus	Female	9	★
H34	Maternal	Cervus elaphus	Male	9	★; ▲;
H31	Maternal	Cervus elaphus	Female	9	★; ▲; ◉;
H29	Maternal	Cervus elaphus	Female	9	★; ▲; ◉;
H28	Maternal	Cervus elaphus	Female	9	★; ▲; ◉;
H30	Maternal	Cervus elaphus	Male	9	★
H27	Maternal	Cervus elaphus	Male	9	★; ▲; ◉;
H22	Maternal	Cervus elaphus	Female	9	★; ▲;
H21	Maternal	Cervus elaphus	Female	9	★; ▲; ◉;
H26	Maternal	Cervus elaphus	Male	9	★
H107	Maternal	Cervus elaphus	Male	9	★; ▲;
16	Maternal	Cervus elaphus	Male	9	★; ▲; ◉;
9	Maternal	Cervus elaphus	Male	9	★; ▲;
TH8	Maternal	Cervus elaphus	Male	9	★
H32	Maternal	Cervus elaphus	Female	9	★
007	Maternal	Cervus elaphus	Female	9	★; ▲; ◉;
6	Maternal	Cervus elaphus	Female	9	★; ▲; ◉;
5	Maternal	Cervus elaphus	Female	9	★; ▲; ◉;
Z9	Hybrid	Cervus elaphus	Male	6	★; ▲; ◉;
Z8	Hybrid	Cervus elaphus	Male	6	★; ▲; ◉;
Z7	Hybrid	Cervus elaphus	Male	6	★; ▲; ◉;
Z5	Hybrid	Cervus elaphus	Male	6	★; ▲; ◉;
Z3	Hybrid	Cervus elaphus	Male	6	★; ▲; ◉;
Z26	Hybrid	Cervus elaphus	Male	6	★; ▲;
Z25	Hybrid	Cervus elaphus	Male	6	★; ▲;
Z4	Hybrid	Cervus elaphus	Female	6	★
Z24	Hybrid	Cervus elaphus	Male	6	★; ▲;
Z23	Hybrid	Cervus elaphus	Male	6	★; ▲;
Z22	Hybrid	Cervus elaphus	Male	6	★; ▲;
Z21	Hybrid	Cervus elaphus	Female	6	★; ▲;
Z20	Hybrid	Cervus elaphus	Female	6	★; ▲;
Z19	Hybrid	Cervus elaphus	Female	6	★; ▲;
Z18	Hybrid	Cervus elaphus	Female	6	★; ▲;
Z17	Hybrid	Cervus elaphus	Female	6	★; ▲;
Z2	Hybrid	Cervus elaphus	Male	6	★
Z13	Hybrid	Cervus elaphus	Female	6	★; ▲; ◉;
Z12	Hybrid	Cervus elaphus	Female	6	★; ▲; ◉;
Z11	Hybrid	Cervus elaphus	Female	6	★; ▲; ◉;
Z16	Hybrid	Cervus elaphus	Male	6	★
Z15	Hybrid	Cervus elaphus	Female	6	★
Z14	Hybrid	Cervus elaphus	Female	6	★
Z10	Hybrid	Cervus elaphus	Female	6	★; ▲; ◉;
Z1	Hybrid	Cervus elaphus	Female	6	★; ▲; ◉;
Z6	Hybrid	Cervus elaphus	Male	6	★
