# Supplementary material for: Hybridization alters red deer gut microbiome and metabolites
Source: Front Microbiol. 2024 May 3;15:1387957. doi: 10.3389/fmicb.2024.1387957 (PMC11112572; doi:10.3389/fmicb.2024.1387957)
Supplement: Supplementary file 2 [file Table_2.XLSX]

## Sheet: Sheet1
Table S2. Composition of dietary components (%).
Ingredient	Paternal Group (npaternal = 30)	Maternal Group (nmaternal = 30)	Hybrid Group (nhybrid =26)
Cottonseed hull	20	20	20
Wheat straw	20	20	20
Corn	30	30	30
Reed	20	20	20
Wheat bran	3	3	3
Soybean meal	7	7	7
