# Supplementary material for: Hybridization alters red deer gut microbiome and metabolites
Source: Front Microbiol. 2024 May 3;15:1387957. doi: 10.3389/fmicb.2024.1387957 (PMC11112572; doi:10.3389/fmicb.2024.1387957)
Supplement: Supplementary file 3 [file Table_3.XLSX]

## Sheet: Sheet2
Table S1. Sample metadata and OTU table summary.
Sample ID	Groups	Breed	Gender	Age (year)	OTUs	Sequence counts
T32	Paternal	Cervus elaphus	Female	9	1397	57759
T23	Paternal	Cervus elaphus	Female	9	1308	66707
T22	Paternal	Cervus elaphus	Female	9	1360	56042
T21-1	Paternal	Cervus elaphus	Male	9	1187	55817
T21	Paternal	Cervus elaphus	Male	9	1010	54733
T10	Paternal	Cervus elaphus	Male	9	1119	55184
T01	Paternal	Cervus elaphus	Male	9	1219	63924
DS9	Paternal	Cervus elaphus	Male	9	1080	56982
DS8	Paternal	Cervus elaphus	Male	9	1311	59136
DS7	Paternal	Cervus elaphus	Male	9	1265	59625
DS6	Paternal	Cervus elaphus	Female	9	1309	55400
DS5	Paternal	Cervus elaphus	Female	9	1513	61212
DS4	Paternal	Cervus elaphus	Female	9	1364	60882
DS3	Paternal	Cervus elaphus	Female	9	581	45835
DS2	Paternal	Cervus elaphus	Female	9	1293	59240
DS14	Paternal	Cervus elaphus	Female	9	1223	61051
DS12	Paternal	Cervus elaphus	Male	9	1122	64055
D9	Paternal	Cervus elaphus	Male	9	1365	65026
D494	Paternal	Cervus elaphus	Male	9	1199	61414
D395	Paternal	Cervus elaphus	Female	9	1333	57865
D199	Paternal	Cervus elaphus	Male	9	1464	54849
D13-12	Paternal	Cervus elaphus	Male	9	1269	60509
D08-33	Paternal	Cervus elaphus	Male	9	1330	60030
0958	Paternal	Cervus elaphus	Male	9	1020	46195
737	Paternal	Cervus elaphus	Male	9	1315	55599
360	Paternal	Cervus elaphus	Female	9	927	46521
239	Paternal	Cervus elaphus	Female	9	1120	49740
233	Paternal	Cervus elaphus	Female	9	1181	46365
A-016	Paternal	Cervus elaphus	Female	9	1342	63223
008	Paternal	Cervus elaphus	Female	9	1339	64076
TH9	Maternal	Cervus elaphus	Female	9	1411	56144
TH8	Maternal	Cervus elaphus	Male	9	1210	54627
TH7	Maternal	Cervus elaphus	Male	9	1355	62007
TH6	Maternal	Cervus elaphus	Male	9	1399	58838
TH5	Maternal	Cervus elaphus	Male	9	1329	56961
TH4	Maternal	Cervus elaphus	Female	9	1314	64312
TH3	Maternal	Cervus elaphus	Female	9	1156	38644
TH2	Maternal	Cervus elaphus	Male	9	1399	62603
TH12	Maternal	Cervus elaphus	Male	9	1565	67858
TH11	Maternal	Cervus elaphus	Male	9	1500	67689
TH10	Maternal	Cervus elaphus	Female	9	1311	58365
TH1	Maternal	Cervus elaphus	Female	9	1499	56287
H36	Maternal	Cervus elaphus	Female	9	1349	58089
H35	Maternal	Cervus elaphus	Male	9	1520	65906
H34	Maternal	Cervus elaphus	Male	9	1329	59112
H32	Maternal	Cervus elaphus	Female	9	1348	50415
H31	Maternal	Cervus elaphus	Female	9	1558	64339
H30	Maternal	Cervus elaphus	Male	9	1466	70528
H29	Maternal	Cervus elaphus	Female	9	1471	60763
H28	Maternal	Cervus elaphus	Female	9	1554	62732
H27	Maternal	Cervus elaphus	Male	9	1596	71038
H26	Maternal	Cervus elaphus	Male	9	1774	73530
H22	Maternal	Cervus elaphus	Female	9	1511	69776
H21	Maternal	Cervus elaphus	Female	9	1466	64738
H107	Maternal	Cervus elaphus	Male	9	1371	58517
16	Maternal	Cervus elaphus	Male	9	1647	62055
9	Maternal	Cervus elaphus	Male	9	1447	60366
007	Maternal	Cervus elaphus	Female	9	1214	56713
6	Maternal	Cervus elaphus	Female	9	1515	56367
5	Maternal	Cervus elaphus	Female	9	1317	55527
Z9	Hybrid	Cervus elaphus	Male	9	1146	60995
Z8	Hybrid	Cervus elaphus	Male	9	1329	61956
Z7	Hybrid	Cervus elaphus	Male	9	975	54966
Z6	Hybrid	Cervus elaphus	Male	9	1276	53012
Z5	Hybrid	Cervus elaphus	Male	9	1208	52900
Z4	Hybrid	Cervus elaphus	Female	9	1185	53332
Z3	Hybrid	Cervus elaphus	Male	9	1182	68284
Z26	Hybrid	Cervus elaphus	Male	9	1269	60059
Z25	Hybrid	Cervus elaphus	Male	9	1333	59545
Z24	Hybrid	Cervus elaphus	Male	9	1263	62494
Z23	Hybrid	Cervus elaphus	Male	9	1402	54121
Z22	Hybrid	Cervus elaphus	Male	9	1194	57448
Z21	Hybrid	Cervus elaphus	Female	9	1177	61071
Z20	Hybrid	Cervus elaphus	Female	9	1128	59903
Z2	Hybrid	Cervus elaphus	Male	9	1139	54784
Z19	Hybrid	Cervus elaphus	Female	9	1203	62383
Z18	Hybrid	Cervus elaphus	Female	9	1085	53890
Z17	Hybrid	Cervus elaphus	Female	9	1294	54676
Z16	Hybrid	Cervus elaphus	Male	9	1063	59042
Z15	Hybrid	Cervus elaphus	Female	9	1326	65355
Z14	Hybrid	Cervus elaphus	Female	9	1288	56777
Z13	Hybrid	Cervus elaphus	Female	9	1337	59422
Z12	Hybrid	Cervus elaphus	Female	9	960	61530
Z11	Hybrid	Cervus elaphus	Female	9	1212	56303
Z10	Hybrid	Cervus elaphus	Female	9	1214	58267
Z1	Hybrid	Cervus elaphus	Female	9	1280	57883

## Sheet: Sheet1
Table S3. Sample OTU table summary.
Sample ID	Group (npaternal = 30; nmaternal = 30; nhybrid =26)	OTUs	Sequence counts
T32	Paternal	1397	57759
T23	Paternal	1308	66707
T22	Paternal	1360	56042
T21-1	Paternal	1187	55817
T21	Paternal	1010	54733
T10	Paternal	1119	55184
T01	Paternal	1219	63924
DS9	Paternal	1080	56982
DS8	Paternal	1311	59136
DS7	Paternal	1265	59625
DS6	Paternal	1309	55400
DS5	Paternal	1513	61212
DS4	Paternal	1364	60882
DS3	Paternal	581	45835
DS2	Paternal	1293	59240
DS14	Paternal	1223	61051
DS12	Paternal	1122	64055
D9	Paternal	1365	65026
D494	Paternal	1199	61414
D395	Paternal	1333	57865
D199	Paternal	1464	54849
D13-12	Paternal	1269	60509
D08-33	Paternal	1330	60030
0958	Paternal	1020	46195
737	Paternal	1315	55599
360	Paternal	927	46521
239	Paternal	1120	49740
233	Paternal	1181	46365
A-016	Paternal	1342	63223
008	Paternal	1339	64076
TH9	Maternal	1411	56144
TH8	Maternal	1210	54627
TH7	Maternal	1355	62007
TH6	Maternal	1399	58838
TH5	Maternal	1329	56961
TH4	Maternal	1314	64312
TH3	Maternal	1156	38644
TH2	Maternal	1399	62603
TH12	Maternal	1565	67858
TH11	Maternal	1500	67689
TH10	Maternal	1311	58365
TH1	Maternal	1499	56287
H36	Maternal	1349	58089
H35	Maternal	1520	65906
H34	Maternal	1329	59112
H32	Maternal	1348	50415
H31	Maternal	1558	64339
H30	Maternal	1466	70528
H29	Maternal	1471	60763
H28	Maternal	1554	62732
H27	Maternal	1596	71038
H26	Maternal	1774	73530
H22	Maternal	1511	69776
H21	Maternal	1466	64738
H107	Maternal	1371	58517
16	Maternal	1647	62055
9	Maternal	1447	60366
007	Maternal	1214	56713
6	Maternal	1515	56367
5	Maternal	1317	55527
Z9	Hybrid	1146	60995
Z8	Hybrid	1329	61956
Z7	Hybrid	975	54966
Z6	Hybrid	1276	53012
Z5	Hybrid	1208	52900
Z4	Hybrid	1185	53332
Z3	Hybrid	1182	68284
Z26	Hybrid	1269	60059
Z25	Hybrid	1333	59545
Z24	Hybrid	1263	62494
Z23	Hybrid	1402	54121
Z22	Hybrid	1194	57448
Z21	Hybrid	1177	61071
Z20	Hybrid	1128	59903
Z2	Hybrid	1139	54784
Z19	Hybrid	1203	62383
Z18	Hybrid	1085	53890
Z17	Hybrid	1294	54676
Z16	Hybrid	1063	59042
Z15	Hybrid	1326	65355
Z14	Hybrid	1288	56777
Z13	Hybrid	1337	59422
Z12	Hybrid	960	61530
Z11	Hybrid	1212	56303
Z10	Hybrid	1214	58267
Z1	Hybrid	1280	57883
