# Supplementary material for: Hybridization alters red deer gut microbiome and metabolites
Source: Front Microbiol. 2024 May 3;15:1387957. doi: 10.3389/fmicb.2024.1387957 (PMC11112572; doi:10.3389/fmicb.2024.1387957)
Supplement: Supplementary file 4 [file Table_4.XLSX]

## Sheet: Sheet1
Table S4. Statistical analysis results for Figure 3 and Figure 4.
Figure Number.	Method name	Group	Test used	P-value
Figure.3A (npaternal = 30; nmaternal = 30; nhybrid =26)	Observed OTUs index	Paternal -Maternal	Mann Whitney test	≤0.001
		Paternal -Hybrid	Mann Whitney test	ns
		Maternal-Hybrid	Mann Whitney test	≤0.001
Figure.3B (npaternal = 30; nmaternal = 30; nhybrid =26)	weighted UniFrac	Paternal -Maternal	ANOSIM	0.001
		Paternal -Hybrid	ANOSIM	ns
		Maternal-Hybrid	ANOSIM	0.001
Figure.4A (npaternal = 20; nmaternal = 20; nhybrid =20)	Shannon index	Paternal -Maternal	Mann Whitney test	≤0.001
		Paternal -Hybrid	Mann Whitney test	ns
		Maternal-Hybrid	Mann Whitney test	≤0.001
Figure.4B (npaternal = 20; nmaternal = 20; nhybrid =20)	Bray-curtis	Paternal -Maternal	ANOSIM	0.001
		Paternal -Hybrid	ANOSIM	0.001
		Maternal-Hybrid	ANOSIM	0.001
