# Supplementary material for: Hybridization alters red deer gut microbiome and metabolites
Source: Front Microbiol. 2024 May 3;15:1387957. doi: 10.3389/fmicb.2024.1387957 (PMC11112572; doi:10.3389/fmicb.2024.1387957)
Supplement: Supplementary file 5 [file Table_5.XLSX]

## Sheet: Sheet1
Table S5. Summary of whole-genome shotgun (WGS) sequencing.
Sample_ID	Group (npaternal = 20; nmaternal = 20; nhybrid =20)	Raw Reads	Clean Reads	Contigs	ORFs
T23	Paternal	42656618	42590764	426118	658834
T22	Paternal	40667418	40623102	381343	614072
T21-1	Paternal	40956610	40909068	370251	599420
T21	Paternal	43515048	43467978	368770	566990
T10	Paternal	42235370	42190364	371147	600066
T01	Paternal	41861566	41797558	401124	632612
DS12	Paternal	87060508	86828896	746830	1206409
D9	Paternal	39206888	39142404	361913	584517
D494	Paternal	76106828	75919786	798416	1268653
D395	Paternal	59805782	59747078	444237	742831
D199	Paternal	42075312	42022660	324396	500414
D13-12	Paternal	41122206	41072568	367106	573210
D08-33	Paternal	44706186	44658392	395497	618563
0958	Paternal	41132230	41085366	385564	592154
737	Paternal	41974892	41933656	380709	636173
360	Paternal	39597706	39544138	368378	580780
239	Paternal	40022622	39969634	376561	584957
233	Paternal	45868462	45809656	384575	647658
A-016	Paternal	47634864	47576922	425827	661209
008	Paternal	41443414	41312368	346424	540429
TH9	Maternal	44332202	44266880	372304	586326
TH7	Maternal	41735466	41667970	354337	569423
TH4	Maternal	42191866	42131944	361666	577599
TH12	Maternal	42860556	42792092	381062	619175
TH11	Maternal	44530498	44454544	377012	590008
TH1	Maternal	43061230	43002880	390698	623241
H35	Maternal	42266910	42197890	356186	557827
H34	Maternal	54855488	54788434	483843	778790
H31	Maternal	46047044	45982634	404001	642826
H29	Maternal	104195708	103966054	1000733	1622388
H28	Maternal	86666648	86479930	933271	1473387
H27	Maternal	43858886	43803472	409804	658730
H22	Maternal	42017464	41964186	389254	615501
H21	Maternal	44712962	44630706	421559	669109
H107	Maternal	44356894	44286846	375943	604396
16	Maternal	42486800	42425614	399469	631121
9	Maternal	44137024	44075740	417388	663761
007	Maternal	43376780	43313438	385890	643596
6	Maternal	43933078	43861974	401347	624100
5	Maternal	42885886	42816168	398907	646892
Z8	Hybrid	43392904	43340456	375408	618298
Z7	Hybrid	40614860	40564936	353385	551118
Z5	Hybrid	42729438	42660044	430314	705511
Z3	Hybrid	40030660	39983536	352657	566592
Z26	Hybrid	42148042	42098180	363669	587367
Z25	Hybrid	43278706	43221624	344399	554936
Z24	Hybrid	40489590	40437290	399172	628288
Z23	Hybrid	106333582	105982062	394178	1703181
Z22	Hybrid	42924928	42862856	394178	628509
Z21	Hybrid	54895518	54830720	496827	768707
Z20	Hybrid	49325326	49263370	433710	687805
Z19	Hybrid	55772172	55696510	477948	740185
Z18	Hybrid	43479100	43416262	409356	647560
Z17	Hybrid	43570994	43505776	393863	636486
Z13	Hybrid	47761690	47694270	449574	714738
Z12	Hybrid	59635268	59548538	546263	891622
Z11	Hybrid	42051432	41994106	375669	596770
Z10	Hybrid	41424938	41354828	361332	575254
Z1	Hybrid	40698950	40627828	366379	592010
Z9	Hybrid	44535706	44478196	384511	600332
